# Supplementary material for: Chlorine Dioxide Teat Disinfectant: A Clinical Study on Bactericidal Efficacy and Safety in Dairy Cows in Comparison with an Iodine Glycerin Disinfectant
Source: Animals (Basel). 2026 Jan 20;16(2):312. doi: 10.3390/ani16020312 (PMC12837152; doi:10.3390/ani16020312)
Supplement: Supplementary file 1 [file animals-16-00312-s001.zip]

Archive with 1 entries (1 files):
- animals-4064839-supplementary.pdf
